# Supplementary material for: Odor Fences Have No Effect on Wild Boar Movement and Home Range Size
Source: Animals (Basel). 2024 Sep 3;14(17):2556. doi: 10.3390/ani14172556 (PMC11393886; doi:10.3390/ani14172556)
Supplement: Supplementary file 1 [file animals-14-02556-s001.zip]

Archive with 1 entries (1 files):
- animals-3169341-supplementary.xlsx
