# Supplementary material for: Odor Fences Have No Effect on Wild Boar Movement and Home Range Size
Source: Animals (Basel). 2024 Sep 3;14(17):2556. doi: 10.3390/ani14172556 (PMC11393886; doi:10.3390/ani14172556)
Supplement: Supplementary file 1 [file animals-14-02556-s001.zip › animals-3169341-supplementary.xlsx]

## Sheet: List1
Období	Zvíře	Období	Velikost domovského okrsku (km2)	Počet přechodů		Překryv domovských okrsků	Lokalita (experiment - instalovány pach ohradníky; Kontrola - ohradníky neinstalovány)
Před instalcí	1	před	1.32	34		0.76	Experiment
Před instalcí	2	před	5.3	24		0.63	Experiment
Před instalcí	3	před	3.6	21		0.89	Experiment
Před instalcí	4	před	4.8	33		0.9	Experiment
Před instalcí	5	před	7.8	18		0.75	Experiment
Před instalcí	6	před	4.9	21		0.4	Experiment
Před instalcí	7	před	4.9	6		0.3	Experiment
Před instalcí	8	před	6.2	12		0.75	Experiment
Před instalcí	9	před	5.9	24		0.61	Experiment
Před instalcí	10	před	2.3	34		0.58	Experiment
Před instalcí	11	před	1.8	17		0.48	Experiment
Před instalcí	12	před	2.3	14		0.89	Experiment
Před instalcí	13	před	1.9	16		0.67	Experiment
Před instalcí	14	před	3.4	38		0.78	Experiment
Před instalcí	15	před	1.8	21		0.96	Experiment
Před instalcí	16	před	1.9	14		0.65	Experiment
Před instalcí	17	před	4.3	8		0.86	Experiment
Před instalcí	18	před	3.6	14		0.83	Experiment
Po instalaci	1	po	1.56	28		0.61	Kontrola
Po instalaci	2	po	4.9	27		0.78	Kontrola
Po instalaci	3	po	4.3	29		0.41	Kontrola
Po instalaci	4	po	6.9	36		0.82	Kontrola
Po instalaci	5	po	3.6	15		0.76	Kontrola
Po instalaci	6	po	3.9	14		0.52	Kontrola
Po instalaci	7	po	5.2	10		0.62	Kontrola
Po instalaci	8	po	4.9	8		0.45	Kontrola
Po instalaci	9	po	5.4	26		0.32	Kontrola
Po instalaci	10	po	3.5	28		0.81	Kontrola
Po instalaci	11	po	2.3	14		0.62	Kontrola
Po instalaci	12	po	1.7	21		0.52	Kontrola
Po instalaci	13	po	2.9	19		0.89	Kontrola
Po instalaci	14	po	4.8	31		0.35	Kontrola
Po instalaci	15	po	2.2	12		0.63	Kontrola
Po instalaci	16	po	3.4	15		0.74	Kontrola
Po instalaci	17	po	3.9	12		0.48	Kontrola
Po instalaci	18	po	2.7	13		0.81	Kontrola
Před instalcí	19	před	2.3
Před instalcí	20	před	4.8
Před instalcí	21	před	3.8
Před instalcí	22	před	4.9
Před instalcí	23	před	8.5
Před instalcí	24	před	5
Před instalcí	25	před	3.2
Před instalcí	26	před	8.9
Před instalcí	27	před	6
Před instalcí	28	před	3.6
Před instalcí	29	před	2.9
Před instalcí	30	před	1.8
Před instalcí	31	před	6.2
Před instalcí	32	před	2.9
Před instalcí	33	před	1.75
Po instalaci	19	po	7.6
Po instalaci	20	po	6.3
Po instalaci	21	po	3.2
Po instalaci	22	po	4.6
Po instalaci	23	po	3.6
Po instalaci	24	po	4.1
Po instalaci	25	po	5.3
Po instalaci	26	po	1.9
Po instalaci	27	po	2.6
Po instalaci	28	po	3.8
Po instalaci	29	po	3.9
Po instalaci	30	po	3.9
Po instalaci	31	po	3.7
Po instalaci	32	po	3.8
Po instalaci	33	po	2.9
